# Supplementary material for: Formation of Abasic Oligomers in Nonenzymatic Polymerization of Canonical Nucleotides
Source: Life (Basel). 2019 Jul 4;9(3):57. doi: 10.3390/life9030057 (PMC6789551; doi:10.3390/life9030057)
Supplement: Supplementary file 1 [file life-09-00057-s001.zip]

Archive with 2 entries (2 files):
- life-528552-Supplementary Materials File 1.pdf
- life-528552-Supplementary Materials File 2.pdf
